# Supplementary material for: Knowledge and Consumption Patterns of Omega-3 Fatty Acids Among the Central Balkan Population—A Prospective Cross-Sectional Study
Source: Nutrients. 2024 Dec 30;17(1):122. doi: 10.3390/nu17010122 (PMC11723183; doi:10.3390/nu17010122)
Supplement: Supplementary file 1 [file nutrients-17-00122-s001.zip]

Archive with 1 entries (1 files):
- nutrients-3396924-supplementary.pdf
